# Supplementary material for: Genome wide survey of G protein-coupled receptors in Tetraodon nigroviridis
Source: BMC Evol Biol. 2005 Jul 15;5:41. doi: 10.1186/1471-2148-5-41 (PMC1187884; doi:10.1186/1471-2148-5-41)
Supplement: Additional data file 1 — Tetraodon nigroviridis G protein-coupled receptors [file 1471-2148-5-41-S1.xls]

## Sheet: Sheet1
Additional data file 1: Tetraodon nigroviridis GPCRs
Tetraodon GPCRs			Human genome			GPCRDB
No.	Accession No.	Chromosome: Locus Tag; GSTEN:	Best BLAST Match	E-Value	Chromosome Location	Best BLAST Match	E-Value
Glutamate like
CASR like
29	CAF90659.1	UC: 00005032001	CASR	e-159	3q21-q24	O70410	0
33#	CAF90933.1	16: 00005405001	CASR	e-131	3q21-q24	O73640	0
34	CAF90934.1	16: 00005406001	CASR	e-179	3q21-q24	O73637	0
35	CAF90936.1	16: 00005408001	CASR	e-161	3q21-q24	O73637	0
36	CAF90977.1	16: 00005469001	CASR	6e-60	3q21-q24	O73636	e-164
130	CAF97365.1	16: 00014701001	CASR	e-154	3q21-q24	O93553	0
131#	CAF97368.1	16: 00014704001	CASR	e-130	3q21-q24	O93553	0
132	CAF97372.1	16: 00014710001	CASR	0	3q21-q24	O73639	0
193	CAG00571.1	7: 00019045001	CASR*	0	3q21-q24	O73635	0
GABA-B like
241	CAG02743.1	UC: 00021935001	GABBR1	e-118	6p21.31	GBR1_HUMAN	e-119
314	CAG05863.1	2: 00026023001	GPR156*	1e-86	3q13.33	Q8NFN8	2e-87
245	CAG02963.1	7: 00022216001	GPR51	1e-35	9q22.1-q22.3	GBR2_RAT	1e-36
393	CAG10041.1	21: 00031530001	GPR51*	0	9q22.1-q22.3	GBR2_HUMAN	0
Metabotropic glutamate like
458	CAG13194.1	10: 00035748001	GRM1	0	6q24	Q90ZF3	0
267	CAG03586.1	14: 00023057001	GRM1*	0	6q24	Q90ZF3	0
328	CAG06804.1	11: 00027300001	GRM2	0	3p21.2	MGR2_HUMAN	0
336	CAG06963.1	11: 00027480001	GRM3	0	7q21.1-q21.2	MGR3_HUMAN	0
457	CAG13037.1	13: 00035548001	GRM3*	0	7q21.1-q21.2	MGR3_MOUSE	0
276#	CAG04030.1	9: 00023634001	GRM4	0	6p21.3	MGR4_HUMAN	0
191	CAG00460.1	7: 00018905001	GRM5*	0	11q14.3	Q98UC6	0
18	CAF89911.1	UC: 00003948001	GRM6	e-160	5q35	MGR6_HUMAN	e-161
414	CAG11283.1	9: 00033208001	GRM7	0	3p26.1-p25.1	MGR7_HUMAN	0
115	CAF96886.1	11: 00014074001	GRM7*	0	3p26.1-p25.1	MGR7_RAT	0
207	CAG01066.1	UC: 00019695001	GRM8	0	7q31.3-q32.1	MGR8_RAT	0
428	CAG12082.1	19: 00034233001	GRM8	0	7q31.3-q32.1	MGR8_RAT	0
Taste1 like
251	CAG03196.1	9: 00022528001	TAS1R1	e-119	1p36.23	Q8NGZ7	e-122
253	CAG03199.1	9: 00022531001	TAS1R1	e-109	1p36.23	Q7RTX1	e-110
255	CAG03219.1	9: 00022552001	TAS1R1*	0	1p36.23	Q7RTX1	0
338	CAG07037.1	11: 00027570001	TAS1R3*	e-153	1p36.33	Q8NGW9	e-156
Orphan
143	CAF97640.1	15: 00015066001	GPR158	e-116	10p12.1	Q8BSU1	e-110
305#	CAG05470.1	6: 00025501001	GPR158	e-116	10p12.1	Q8BSU1	e-110
96#	CAF95335.1	18: 00011941001	GPR158*	e-131	10p12.1	Q8BSU1	e-129
318	CAG06055.1	18: 00026287001	GPRC5B	4e-68	16p12	GC5B_HUMAN	8e-69
417	CAG11409.1	3: 00033371001	GPRC5B*	5e-97	16p12	GC5B_HUMAN	1e-97
187	CAG00236.1	3: 00018599001	GPRC5C	1e-82	17q25	GC5C_MOUSE	8e-91
249	CAG03050.1	2: 00022327001	GPRC5C*	7e-95	17q25	GC5C_MOUSE	e-101
Rhodopsin like
Amine like
411	CAG11192.1	4: 00033062001	ADRA1A	e-126	8p21-p11.2	A1AA_ORYLA	e-131
128	CAF97256.1	7: 00014552001	ADRA1B	e-104	5q23-q32	A1AB_RAT	e-106
56	CAF92745.1	1: 00008099001	ADRA1B*	e-151	5q23-q32	A1AB_MESAU	e-153
42	CAF91280.1	UC: 00005925001	ADRA1D	e-108	20p13	A1AD_HUMAN	e-109
46	CAF91577.1	UC: 00006408001	ADRA2A	e-104	10q24-q26	Q8JG00	0
293	CAG05052.1	17: 00024947001	ADRA2A	e-122	10q24-q26	Q8JG07	0
300	CAG05356.1	UC: 00025347001	ADRA2A	e-111	10q24-q26	Q8JG05	0
215	CAG01293.1	18: 00020015001	ADRA2A*	e-149	10q24-q26	Q8JG03	0
352	CAG07800.1	12: 00028594001	ADRA2B	e-109	2p13-q13	Q8JG04	0
258	CAG03287.1	18: 00022631001	ADRA2C	e-128	4p16	Q8JG06	0
198	CAG00720.1	UC: 00019239001	ADRA2C*	e-126	4p16	Q8JG02	0
445	CAG12607.1	2: 00034979001	ADRB1*	e-120	10q24-q26	B1AR_MELGA	e-132
80	CAF94446.1	UC: 00010524001	ADRB2	6e-09	5q31-q32	Q868F9	2e-13
367#	CAG08867.1	7: 00029972001	ADRB2	3e-57	5q31-q32	B2AR_ONCMY	5e-65
396	CAG10129.1	1: 00031650001	ADRB2*	e-123	5q31-q32	Q7T077	0
405	CAG10670.1	10: 00032378001	CHRM1	e-123	11q13	ACM1_MACMU	e-125
261	CAG03403.1	13: 00022775001	CHRM2	e-141	7q31-q35	Q801M4	e-147
236	CAG02408.1	19: 00021520001	CHRM2*	e-162	7q31-q35	Q801M4	e-178
395	CAG10073.1	UC: 00031575001	CHRM3*	0	1q41-q44	ACM3_HUMAN	0
307	CAG05625.1	13: 00025705001	CHRM4	9e-58	11p12-p11.2	ACM4_CHICK	6e-60
323#	CAG06610.1	3: 00027047001	CHRM4	3e-60	11p12-p11.2	ACM4_CHICK	2e-64
265	CAG03529.1	14: 00022981001	CHRM5*	e-158	15q26	Q7T286	e-175
68#	CAF93510.1	UC: 00009177001	DRD1	1e-42	5q35.1	D1DR_OREMO	1e-71
101	CAF95884.1	1: 00012699001	DRD1	6e-97	5q35.1	Q98842	e-117
422	CAG11724.1	7: 00033784001	DRD1*	e-166	5q35.1	D1DR_FUGRU	0
52	CAF92229.1	UC: 00007348001	DRD2	1e-91	11q23	Q7T1A2	e-120
454	CAG13001.1	14: 00035507001	DRD2	1e-44	11q23	Q9GKA0	2e-44
140	CAF97490.1	16: 00014875001	DRD2*	e-156	11q23	D2DR_FUGRU	0
279	CAG04235.1	6: 00023894001	DRD3	e-107	3q13.3	Q9PSA6	0
99	CAF95731.1	UC: 00012495001	DRD4	6e-58	11p15.5	O42322	e-100
157	CAF98376.1	13: 00016052001	DRD4*	2e-71	11p15.5	O42322	e-116
38	CAF90994.1	2: 00005489001	DRD5	e-124	4p16.1	D5DR_FUGRU	0
223	CAG02007.1	11: 00020964001	DRD5*	e-161	4p16.1	Q98843	0
381	CAG09451.1	17: 00030719001	GPR161	5e-32	1q24.2	G161_HUMAN	1e-32
311	CAG05829.1	2: 00025981001	GPR161*	e-174	1q24.2	Q90X46	0
329	CAG06806.1	11: 00027302001	GPR61	5e-72	1p13.3	Q8C010	6e-77
335	CAG06960.1	11: 00027476001	GPR61	3e-66	1p13.3	Q8C010	2e-67
346	CAG07504.1	9: 00028187001	GPR61	e-104	1p13.3	Q8C010	e-110
331	CAG06826.1	11: 00027323001	GPR61*	e-124	1p13.3	Q8C010	e-129
339	CAG07054.1	11: 00027590001	HRH1*	1e-72	3p25	HH1R_RAT	e-104
108	CAF96402.1	UC: 00013417001	HRH2	7e-16	5q35.2	Q9YHV8	3e-31
220	CAG01551.1	7: 00020356001	HRH2	2e-70	5q35.2	Q9D282	2e-73
289	CAG04750.1	1: 00024579001	HRH2*	1e-77	5q35.2	Q9QX37	1e-84
348	CAG07613.1	15: 00028340001	HRH3	5e-69	20q13.33	Q8WXZ9	2e-99
407	CAG10949.1	1: 00032735001	HRH3*	8e-68	20q13.33	HH3R_CAVPO	e-110
49	CAF91711.1	UC: 00006603001	HTR1A	e-146	5q11.2-q13	5H1B_FUGRU	0
65	CAF93441.1	12: 00009075001	HTR1A*	e-160	5q11.2-q13	5H1A_FUGRU	0
19	CAF89927.1	14: 00003968001	HTR1B*	e-139	6q13	5H1B_HUMAN	e-139
403#	CAG10464.1	10: 00032116001	HTR1D	7e-45	1p36.3-p34.3	5H1D_FUGRU	6e-67
378	CAG09227.1	2: 00030438001	HTR1F*	e-122	3p12	5H1F_HUMAN	e-122
436	CAG12257.1	UC: 00034479001	HTR2A*	6e-77	13q14-q21	Q8BZI5	3e-79
69	CAF93600.1	UC: 00009314001	HTR4	3e-72	5q31-q33	5H4_CAVPO	4e-73
291	CAG04907.1	4: 00024765001	HTR4	e-128	5q31-q33	5H4_CAVPO	e-129
97	CAF95370.1	1: 00011993001	HTR4*	e-146	5q31-q33	5H4_HUMAN	e-147
283	CAG04298.1	6: 00023982001	HTR5A*	e-141	7q36.1	Q7ZZ32	e-161
221	CAG01704.1	UC: 00020559001	HTR6*	2e-90	1p36-p35	5H6_HUMAN	4e-91
387	CAG09680.1	12: 00031047001	HTR7	e-146	10q21-q24	Q8SPH2	e-147
295	CAG05134.1	17: 00025049001	HTR7*	e-161	10q21-q24	5H7_HUMAN	e-162
53	CAF92549.1	UC: 00007835001	TRAR1	6e-74	6q23.2	TAR1_MACMU	1e-76
83	CAF94841.1	UC: 00011223001	TRAR1	7e-49	6q23.2	TAR1_MACMU	2e-52
91	CAF95185.1	UC: 00011732001	TRAR1	2e-70	6q23.2	TAR1_MACMU	6e-73
92	CAF95186.1	UC: 00011734001	TRAR1	5e-72	6q23.2	TAR1_MACMU	2e-74
93	CAF95187.1	UC: 00011735001	TRAR1	4e-76	6q23.2	TAR1_MACMU	1e-78
155#	CAF98197.1	3: 00015819001	TRAR1	9e-37	6q23.2	Q9YHV7	e-100
455	CAG13003.1	14: 00035509001	TRAR1	3e-47	6q23.2	TAR1_RAT	8e-54
70	CAF93617.1	UC: 00009350001	TRAR1*	3e-75	6q23.2	TAR1_MACMU	7e-78
40	CAF91012.1	UC: 00005517001	TRAR4	5e-28	6q23.2	Q9YHV8	8e-44
76	CAF94065.1	UC: 00009988001	TRAR4	1e-27	6q23.2	Q9YHV8	2e-46
104	CAF96106.1	UC: 00013017001	TRAR4	5e-27	6q23.2	Q9YHV8	3e-42
287	CAG04548.1	UC: 00024304001	TRAR4	1e-13	6q23.2	Q9NJS6	2e-15
459	CAG13266.1	18: 00035829001	TRAR4	3e-30	6q23.2	Q9YHV7	4e-59
Chemokine like
21	CAF90054.1	UC: 00004129001	ADMR*	3e-47	12q13.3	ADMR_RAT	6e-49
281	CAG04270.1	6: 00023936001	AGTR1*	2e-85	3q21-q25	Q9PVY7	e-124
358	CAG08373.1	1: 00029336001	AGTR2	3e-46	Xq22-q23	Q8MKE9	2e-53
27	CAF90289.1	UC: 00004517001	AGTRL1	2e-83	11q12	APJ_XENLA	e-111
362#	CAG08630.1	13: 00029652001	AGTRL1	1e-36	11q12	Q7T0X4	4e-41
174	CAF99292.1	4: 00017314001	AGTRL1*	1e-80	11q12	Q7T0X4	e-104
401	CAG10408.1	10: 00032031001	BDKRB2*	3e-53	14q32.1-q32.2	Q8AXA7	4e-85
375	CAG09055.1	16: 00030221001	BLR1*	2e-53	11q23.3	CCR5_RAT	2e-54
243	CAG02859.1	UC: 00022090001	C5R1	2e-49	19q13.3-q13.4	C5AR_RAT	5e-57
420	CAG11634.1	UC: 00033654001	CCR1	5e-49	3p21	Q8MJW8	2e-51
452	CAG12926.1	8: 00035411001	CCR4*	2e-61	3p24	Q91ZH4	2e-65
59#	CAF92962.1	UC: 00008407001	CCR6	4e-49	6q27	CKR6_HUMAN	8e-50
320	CAG06152.1	18: 00026402001	CCR7*	2e-84	17q12-q21.2	Q8HZR6	2e-85
306	CAG05508.1	6: 00025560001	CCR9	5e-63	3p21.3	O42444	8e-85
25	CAF90274.1	UC: 00004498001	CCR9*	1e-71	3p21.3	O42444	1e-95
10	CAF88488.1	UC: 00001838001	CCRL1*	8e-83	3q22	CKRB_BOVIN	2e-85
85#	CAF94855.1	UC: 00011246001	CMKLR1	6e-27	12q24.1	CML1_RAT	3e-29
361	CAG08499.1	12: 00029499001	CMKLR1	3e-64	12q24.1	CML1_HUMAN	6e-65
84	CAF94854.1	UC: 00011245001	CMKLR1*	3e-60	12q24.1	CML1_MOUSE	1e-61
315	CAG05877.1	2: 00026044001	CMKOR1*	e-102	2q37.3	RDC1_MOUSE	e-104
151	CAF98051.1	8: 00015608001	CXCR3*	1e-58	Xq13	Q867B2	4e-70
145	CAF97662.1	15: 00015094001	CXCR4	6e-96	2q21	Q8UUW8	e-111
152	CAF98053.1	8: 00015610001	CXCR4	5e-41	2q21	Q867B2	1e-46
247	CAG03032.1	2: 00022306001	CXCR4	4e-32	2q21	Q8VD47	2e-33
222	CAG01848.1	2: 00020759001	CXCR4*	e-116	2q21	O42445	e-136
421	CAG11673.1	UC: 00033713001	FPR1	1e-41	19q13.4	O88536	2e-45
433	CAG12217.1	3: 00034416001	GPR146*	e-108	7p22.3	Q96CH1	e-108
424	CAG11769.1	11: 00033836001	GPR15*	2e-39	3q11.2-q13.1	GP15_MACFA	7e-41
285	CAG04370.1	2: 00024073001	GPR30	8e-97	7p22	CML2_HUMAN	2e-97
432	CAG12216.1	3: 00034415001	GPR30*	e-125	7p22	CML2_HUMAN	e-125
268	CAG03720.1	UC: 00023232001	GPR44*	4e-68	11q12-q13.3	GP44_HUMAN	7e-69
156	CAF98209.1	3: 00015843001	IL8RA	1e-50	2q35	Q8JIN2	e-103
166	CAF98991.1	2: 00016899001	IL8RA*	1e-64	2q35	O93239	2e-84
121	CAF97026.1	UC: 00014270001	LTB4R	4e-26	14q11.2-q12	Q9WTK1	8e-28
120	CAF97025.1	UC: 00014269001	LTB4R*	1e-52	14q11.2-q12	L4R1_HUMAN	2e-53
17	CAF89883.1	13: 00003912001	RLN3R1	5e-86	5p15.1-p14	R3R1_MOUSE	4e-89
175	CAF99357.1	21: 00017386001	RLN3R1	5e-58	5p15.1-p14	Q7T2L5	7e-61
180	CAF99875.1	5: 00018107001	RLN3R1	9e-87	5p15.1-p14	R3R1_MOUSE	3e-88
181	CAF99890.1	5: 00018129001	RLN3R1	6e-92	5p15.1-p14	R3R1_MOUSE	4e-94
219	CAG01356.1	1: 00020106001	RLN3R1	3e-93	5p15.1-p14	R3R1_MOUSE	9e-97
350	CAG07748.1	15: 00028529001	RLN3R1	1e-90	5p15.1-p14	R3R1_MOUSE	1e-91
124	CAF97176.1	4: 00014449001	RLN3R1*	e-109	5p15.1-p14	Q7T2L5	e-165
Glycoprotein hormone/LGRs like
133	CAF97374.1	16: 00014714001	GPR149*	e-136	3q25.2	Q9DDD1	e-154
190	CAG00416.1	7: 00018853001	LGR8*	0	13q13.1	LGR8_MOUSE	0
41	CAF91017.1	UC: 00005528001	LHCGR	e-138	2p21	Q9DGC6	0
383	CAG09466.1	17: 00030752001	LHCGR*	e-172	2p21	Q9DGC5	0
184	CAG00111.1	14: 00018427001	TSHR*	0	14q31	Q9I8N7	0
MECA like
114	CAF96797.1	11: 00013961001	ADORA1	2e-98	1q32.1	Q9PU18	e-101
426	CAG11816.1	11: 00033897001	ADORA1	5e-41	1q32.1	Q9N1U0	6e-44
345	CAG07486.1	9: 00028166001	ADORA1*	e-104	1q32.1	AA1R_RABIT	e-105
71#	CAF93754.1	UC: 00009547001	ADORA2A	2e-73	22q11.23	AA2A_HUMAN	4e-74
160	CAF98510.1	7: 00016244001	ADORA2A	3e-96	22q11.23	AA2B_CHICK	e-102
376	CAG09178.1	14: 00030379001	ADORA2A	7e-52	22q11.23	AA2A_HUMAN	1e-52
425	CAG11815.1	11: 00033896001	ADORA2A	1e-55	22q11.23	Q9PU18	1e-61
237	CAG02468.1	12: 00021592001	ADORA2A*	e-116	22q11.23	AA2A_HUMAN	e-116
404	CAG10478.1	10: 00032134001	CNR1	e-148	6q14-q15	CB1B_FUGRU	0
377	CAG09211.1	14: 00030418001	CNR1*	0	6q14-q15	CB1A_FUGRU	0
50	CAF91752.1	UC: 00006658001	CNR2*	2e-71	1p36.11	CB2R_HUMAN	3e-72
55	CAF92590.1	18: 00007891001	EDG1	8e-90	1p21	Q9DDK4	2e-92
28	CAF90490.1	UC: 00004794001	EDG1*	e-129	1p21	Q9DDK4	e-164
356	CAG07943.1	1: 00028778001	EDG3	2e-86	9q22.1-q22.2	EDG3_MOUSE	8e-88
441	CAG12442.1	4: 00034720001	EDG3*	e-113	9q22.1-q22.2	EDG3_FUGRU	e-159
32	CAF90900.1	18: 00005357001	EDG4*	2e-94	19p12	EDG4_HUMAN	4e-95
357	CAG08072.1	1: 00028940001	EDG7*	e-107	1p22.3-p31.1	EDG7_RAT	e-110
435	CAG12255.1	UC: 00034477001	GPR12	7e-91	13q12	GP12_HUMAN	1e-91
278	CAG04221.1	6: 00023877001	GPR12*	e-127	13q12	GP12_HUMAN	e-127
266	CAG03572.1	14: 00023038001	GPR6*	e-103	6q21	GPR6_RAT	e-105
2	AAQ55176.1	UC:	MC1R*	2e-79	16q24.3	Q7ZSY9	e-127
3	AAQ55177.1	UC:	MC2R	3e-66	18p11.2	Q7ZSX7	e-138
4	AAQ55178.1	UC:	MC4R*	e-107	18q22	Q90VY0	e-149
5	AAQ55179.1	UC:	MC5R*	e-121	18p11.2	Q7ZT40	e-155
Melatonin like
110	CAF96594.1	18: 00013692001	MTNR1A*	e-130	4q35.1	Q9PT20	e-146
168	CAF99125.1	1: 00017094001	MTNR1A	e-124	4q35.1	ML1C_XENLA	e-139
286	CAG04524.1	1: 00024264001	MTNR1A	5e-99	4q35.1	ML1A_CHICK	e-106
Olfactory like
199	CAG00727.1	UC: 00019249001	GPR148	7e-05	2q21.1	Q921C7	2e-15
465#	CAF96420.1	UC: 00013444001	OR13C8	0.003	9q31.1	Q7TRS7	5e-06
189	CAG00409.1	7: 00018846001	OR1A1*	3e-34	17p13.3	Q9PVP7	e-106
227	CAG02148.1	UC: 00021148001	OR2A12	4e-28	7q35	O93551	4e-40
230	CAG02155.1	UC: 00021155001	OR2A14	3e-31	7q35	O93551	4e-47
73#	CAF93777.1	UC: 00009574001	OR2B11	1e-23	1q44	Q9PVP1	2e-79
226	CAG02147.1	UC: 00021147001	OR2F1	2e-28	7q35	Q8VGP5	4e-32
229#	CAG02153.1	UC: 00021153001	OR2F1	2e-24	7q35	O93551	1e-36
48	CAF91662.1	UC: 00006524001	OR2M2	3e-28	1q44	O93551	1e-66
368	CAG08888.1	7: 00030002001	OR2M2	2e-32	1q44	Q9IBE0	e-124
460	CAG13303.1	UC: 00035888001	OR2M2	5e-33	1q44	Q9PVW1	4e-73
231	CAG02156.1	UC: 00021156001	OR2T12	2e-30	1q44	O93551	7e-46
369#	CAG08949.1	16: 00030092001	OR2T12	7e-26	1q44	Q9I8Y7	6e-40
370	CAG08950.1	16: 00030093001	OR2T12	1e-33	1q44	Q9I8Y7	5e-53
373	CAG09001.1	16: 00030160001	OR2T12	4e-39	1q44	Q9I8Z6	7e-74
228	CAG02149.1	UC: 00021149001	OR52D1	3e-33	11p15.4	Q9IBD9	e-114
372	CAG09000.1	16: 00030159001	OR52D1	5e-38	11p15.4	Q9I8Y7	4e-89
232	CAG02157.1	UC: 00021157001	OR52D1*	2e-48	11p15.4	Q9WU88	4e-53
105	CAF96220.1	UC: 00013173001	OR52E4	1e-27	11p15.4	O93551	1e-46
82	CAF94560.1	UC: 00010701001	OR52E8	1e-27	11p15.4	O93551	2e-66
374	CAG09002.1	16: 00030161001	OR52N2	5e-35	11p15.4	Q9I8Z6	9e-69
44	CAF91295.1	2: 00005947001	OR6B1	4e-29	7q35	O93551	2e-36
Opsin like
6	AAT38457.1	UC:	OPN1LW*	e-157	Xq28	Q9I853	0
62	CAF93159.1	4: 00008665001	GPR21	8e-96	9q33	GP21_HUMAN	e-117
386	CAG09652.1	12: 00031010001	GPR21	1e-86	9q33	GP21_HUMAN	3e-87
333	CAG06878.1	11: 00027379001	OPN1LW	5e-56	Xq28	OPSP_ICTPU	4e-96
364	CAG08706.1	13: 00029758001	OPN1LW	3e-35	Xq28	OPSO_SALSA	1e-47
399#	CAG10163.1	UC: 00031708001	OPN1LW	4e-41	Xq28	Q8QGU4	7e-90
142	CAF97626.1	15: 00015049001	OPN3	2e-33	1q43	Q8JI05	3e-98
304	CAG05457.1	6: 00025483001	OPN3	6e-36	1q43	Q8JI05	4e-78
366	CAG08854.1	7: 00029957001	OPN3	6e-41	1q43	Q8JI05	3e-74
391	CAG09827.1	1: 00031270001	OPN3	2e-44	1q43	Q8JI05	5e-92
15#	CAF89728.1	UC: 00003721001	OPN3*	3e-75	1q43	OPN3_MOUSE	9e-80
26#	CAF90276.1	UC: 00004501001	OPN4	6e-74	10q22	Q8AV31	7e-94
172	CAF99228.1	4: 00017236001	OPN4	3e-95	10q22	Q804Q2	e-168
359	CAG08413.1	12: 00029385001	OPN4	2e-62	10q22	Q804X9	e-107
112	CAF96662.1	UC: 00013778001	OPN4*	e-117	10q22	Q8R456	e-119
47	CAF91597.1	UC: 00006437001	OPN5	5e-50	6p12.3	Q7TQP1	4e-50
183#	CAG00076.1	14: 00018380001	OPN5	8e-50	6p12.3	Q7Z603	2e-49
274	CAG03922.1	9: 00023504001	OPN5	2e-48	6p12.3	Q7Z603	6e-48
384#	CAG09534.1	17: 00030856001	OPN5	5e-32	6p12.3	Q7Z603	9e-33
413	CAG11258.1	9: 00033171001	OPN5	1e-51	6p12.3	Q7TQP1	3e-51
456	CAG13006.1	14: 00035513001	OPN5*	e-127	6p12.3	Q7TQN6	e-128
461#	CAG13313.1	2: 00035900001	RGR	3e-45	10q23	RGR_BOVIN	4e-49
162	CAF98663.1	17: 00016457001	RGR*	7e-86	10q23	RGR_BOVIN	2e-88
7	AAT38458.1	UC:	RHO	e-115	3q21-q24	Q9I9R2	e-180
8	AAT38460.1	UC:	RHO	3e-81	3q21-q24	Q7T2U7	e-145
9	CAC04526.1	UC:	RHO	e-146	3q21-q24	OPSD_TETNG	0
416	CAG11334.1	9: 00033269001	RHO*	e-152	3q21-q24	Q9IAH7	0
Peptide like
117	CAF96931.1	11: 00014143001	AVPR1A	4e-70	12q14-q15	Q9PTN7	e-101
440	CAG12390.1	UC: 00034653001	AVPR1A	7e-93	12q14-q15	AVT_CATCO	e-114
103	CAF96006.1	13: 00012871001	AVPR1A*	e-130	12q14-q15	Q8JHD6	e-179
270	CAG03798.1	9: 00023340001	AVPR2	1e-68	Xq28	V2R_CANFA	3e-79
344	CAG07446.1	9: 00028117001	AVPR2*	1e-76	Xq28	Q8AYS6	e-100
206	CAG00996.1	3: 00019605001	CCKAR	e-109	4p15.1-p15.2	CCKR_XENLA	e-137
288	CAG04576.1	20: 00024344001	CCKAR	e-112	4p15.1-p15.2	CCKR_CAVPO	e-115
313	CAG05857.1	2: 00026015001	CCKAR*	e-111	4p15.1-p15.2	CCKR_XENLA	e-134
233	CAG02202.1	UC: 00021215001	EDNRA	e-125	4q31.22-q31.23	ET1R_BOVIN	e-127
409	CAG11066.1	18: 00032885001	EDNRA*	e-142	4q31.22-q31.23	Q95L55	e-144
24	CAF90114.1	1: 00004209001	EDNRB	e-102	13q22	Q9DEC5	e-119
316	CAG05905.1	2: 00026083001	EDNRB	e-127	13q22	Q9UD23	e-128
144	CAF97649.1	15: 00015077001	EDNRB*	e-162	13q22	Q9DGM2	e-171
201	CAG00818.1	UC: 00019360001	GALR1	1e-79	18q23	GALR_HUMAN	2e-80
451	CAG12842.1	8: 00035299001	GALR1*	2e-87	18q23	GALR_RAT	6e-89
325	CAG06734.1	11: 00027221001	GALR2	5e-26	17q25.3	Q8UWL5	5e-29
343	CAG07400.1	9: 00028060001	GALR2	2e-27	17q25.3	GALS_MOUSE	9e-30
434	CAG12230.1	3: 00034437001	GALR2*	e-109	17q25.3	GALS_RAT	e-110
225	CAG02068.1	UC: 00021049001	GHSR	5e-36	3q26.31	O93414	0
450	CAG12790.1	16: 00035231001	GHSR	5e-79	3q26.31	O93413	e-154
102	CAF95899.1	10: 00012720001	GHSR*	e-106	3q26.31	O93412	e-162
54	CAF92557.1	UC: 00007847001	GNRHR	7e-58	4q21.2	Q90YM3	e-111
63	CAF93245.1	17: 00008791001	GNRHR	5e-61	4q21.2	GRR2_CLAGA	e-128
202	CAG00826.1	UC: 00019368001	GNRHR*	1e-66	4q21.2	Q8UUS1	e-130
250	CAG03087.1	UC: 00022369001	GNRHR2	3e-62	1q12	Q90W00	e-122
264	CAG03525.1	14: 00022977001	GPR*	e-143	15q14-q15.1	Q14439	e-143
139	CAF97466.1	16: 00014841001	GPR10	3e-60	10q26.13	GP10_RAT	3e-65
173	CAF99282.1	4: 00017303001	GPR10*	4e-78	10q26.13	GP10_RAT	2e-83
390#	CAG09823.1	1: 00031265001	GPR101*	9e-61	Xq25-27.1	G101_HUMAN	2e-61
290	CAG04805.1	2: 00024645001	GPR103*	e-119	4q27	QRFR_HUMAN	e-120
170	CAF99183.1	4: 00017174001	GPR109B	1e-07	12q24.31	PAR3_RAT	2e-08
154#	CAF98168.1	UC: 00015772001	GPR135*	1e-52	14q23.1	Q7T2L0	e-120
415	CAG11309.1	9: 00033238001	GPR139	2e-10	16p12.3	Q8TDU8	3e-11
418	CAG11412.1	3: 00033377001	GPR139*	e-112	16p12.3	Q8TDU8	e-114
248	CAG03049.1	2: 00022326001	GPR142*	2e-86	17q25.1	Q8NGB0	5e-93
213	CAG01252.1	10: 00019956001	GPR151	2e-49	5q32	G151_HUMAN	4e-50
397	CAG10137.1	1: 00031662001	GPR151*	6e-82	5q32	G151_HUMAN	6e-83
60	CAF93024.1	UC: 00008488001	GPR173	e-132	Xp11	SRB3_BRARE	e-150
116#	CAF96921.1	11: 00014130001	GPR173	e-112	Xp11	SRB3_BRARE	e-115
275	CAG03946.1	9: 00023531001	GPR173*	e-149	Xp11	SRB3_BRARE	e-157
178	CAF99613.1	5: 00017755001	GPR21	6e-15	9q33	Q8MTW6	3e-18
169	CAF99158.1	1: 00017141001	GPR24	1e-53	22q13.2	Q801F2	e-171
75	CAF94024.1	UC: 00009931001	GPR24*	e-102	22q13.2	MCR1_HUMAN	e-103
208	CAG01068.1	UC: 00019697001	GPR37*	e-115	7q31	Q9Z0G3	e-121
412#	CAG11238.1	2: 00033145001	GPR39*	2e-60	2q21-q22	Q7T298	1e-92
322	CAG06231.1	15: 00026514001	GPR54*	8e-70	19p13.3	Q969F8	2e-70
161	CAF98618.1	17: 00016395001	GPR73L1*	e-136	20p12.3	PKR1_BOVIN	e-138
351	CAG07773.1	12: 00028561001	GPR74	e-121	4q21	NFF2_HUMAN	e-122
388	CAG09719.1	12: 00031115001	GPR74	e-100	4q21	NFF2_HUMAN	e-101
122	CAF97104.1	4: 00014364001	GPR74*	e-127	4q21	NFF2_HUMAN	e-128
321#	CAG06215.1	UC: 00026495001	GPR83*	4e-46	11q21	GP83_MOUSE	2e-49
429	CAG12125.1	19: 00034295001	GPR85*	0	7q31	GP85_BRARE	0
312	CAG05835.1	2: 00025988001	GRPR	1e-67	Xp22.2-p22.13	Q9QW13	2e-73
87#	CAF94959.1	UC: 00011415001	NMBR	7e-88	6q21-qter	NMBR_RAT	3e-92
262#	CAG03466.1	1: 00022869001	NMUR1	7e-64	2q37.1	Q8NE20	1e-64
141	CAF97543.1	15: 00014956001	NMUR2	2e-83	5q33.1	Q9GZQ4	5e-85
263	CAG03508.1	UC: 00022943001	NMUR2*	6e-84	5q33.1	Q9GZQ4	6e-86
302	CAG05410.1	UC: 00025412001	NPY1R	8e-90	4q31.3-q32	O73734	e-117
379	CAG09405.1	17: 00030665001	NPY1R	6e-70	4q31.3-q32	O57463	5e-71
238	CAG02528.1	12: 00021659001	NPY1R*	3e-94	4q31.3-q32	Q9YHX1	e-137
16	CAF89857.1	UC: 00003874001	NTSR1*	e-103	20q13-20q13	NTR1_RAT	e-105
439	CAG12280.1	UC: 00034509001	OPRK1	e-121	8q11.2	Q98U14	e-167
400	CAG10221.1	6: 00031787001	OPRK1*	e-127	8q11.2	Q98U14	e-143
235	CAG02324.1	UC: 00021405001	OPRL1*	8e-96	20q13.33	Q7T3Q4	e-116
182#	CAG00040.1	8: 00018336001	OPRM1	3e-84	6q24-q25	O57585	2e-97
394#	CAG10056.1	UC: 00031551001	OPRM1	2e-39	6q24-q25	Q98UH1	8e-56
334	CAG06958.1	11: 00027473001	OXTR	1e-91	3p25	ITR_CATCO	e-117
330	CAG06809.1	11: 00027305001	OXTR*	e-116	3p25	ITR_CATCO	e-156
200#	CAG00742.1	1: 00019267001	RABGAP1L*	0	1q24	GP52_HUMAN	3e-76
119#	CAF96986.1	UC: 00014219001	SSTR2	2e-72	17q24	Q9DGQ6	2e-83
118#	CAF96985.1	UC: 00014218001	SSTR5	1e-28	16p13.3	Q8JID5	1e-31
317	CAG06053.1	18: 00026285001	SSTR5	e-106	16p13.3	Q7T2S9	e-140
443	CAG12520.1	18: 00034815001	SSTR5	1e-94	16p13.3	Q7T2S8	e-124
31	CAF90874.1	UC: 00005327001	SSTR5*	3e-95	16p13.3	Q8JID5	e-141
301	CAG05392.1	UC: 00025389001	TACR1	e-126	2p12	Q7T078	e-178
444	CAG12579.1	12: 00034897001	TACR1*	e-143	2p12	Q9W6I3	e-146
309	CAG05682.1	5: 00025791001	TACR3	e-117	4q25	NK3R_HUMAN	e-118
419	CAG11520.1	18: 00033502001	TACR3	8e-69	4q25	NK3R_HUMAN	2e-69
214	CAG01274.1	18: 00019992001	TACR3*	e-142	4q25	NK3R_HUMAN	e-143
39	CAF90995.1	UC: 00005490001	TRHR	1e-57	8q23	Q9DFA9	e-103
61	CAF93037.1	UC: 00008507001	TRHR	2e-72	8q23	Q9DFA9	e-127
106	CAF96270.1	8: 00013238001	TRHR	e-122	8q23	Q9DFB0	e-149
273#	CAG03888.1	9: 00023459001	TRHR	e-110	8q23	TRFR_MOUSE	e-111
57	CAF92799.1	UC: 00008191001	TRHR*	e-135	8q23	Q9DFB0	e-147
239	CAG02581.1	UC: 00021729001	UTS2R	6e-74	17q25.3	UR2R_RAT	2e-76
442	CAG12512.1	18: 00034805001	UTS2R	5e-57	17q25.3	UR2R_RAT	3e-60
240	CAG02582.1	UC: 00021731001	UTS2R*	1e-83	17q25.3	UR2R_RAT	5e-93
Prostaglandin like
353	CAG07830.1	12: 00028630001	ADORA2A	2e-05	22q11.23	Q8I9M7	9e-08
127	CAF97243.1	7: 00014537001	GPR119*	3e-55	Xq25	Q7T2L4	e-129
254	CAG03201.1	9: 00022533001	GPR153	e-141		Q8CFK0	e-145
211	CAG01184.1	1: 00019856001	PTGER3*	e-101	1p31.2	PE23_BOVIN	e-103
11	CAF89158.1	UC: 00002949001	PTGER4	4e-75	5p13.1	PE24_PANTR	8e-76
88	CAF95032.1	1: 00011527001	PTGER4	4e-69	5p13.1	PE24_HUMAN	8e-70
107	CAF96390.1	15: 00013402001	PTGER4	3e-79	5p13.1	PE24_HUMAN	7e-80
123	CAF97110.1	4: 00014371001	PTGER4	e-110	5p13.1	PE24_HUMAN	e-111
385	CAG09586.1	12: 00030930001	PTGER4*	e-130	5p13.1	PE24_HUMAN	e-131
259	CAG03303.1	18: 00022649001	PTGFR*	2e-55	1p31.1	PF2R_RAT	3e-58
205	CAG00989.1	3: 00019596001	PTGIR*	3e-51	19q13.3	PE22_RAT	9e-55
194	CAG00626.1	1: 00019122001	TBXA2R*	6e-65	19p13.3	O75228	2e-66
Purine like
341	CAG07299.1	2: 00027920001	EBI2*	e-100	13q32.3	EBI2_HUMAN	e-100
355	CAG07882.1	12: 00028691001	F2R*	1e-75	5q13	PAR1_HUMAN	1e-77
296	CAG05264.1	UC: 00025232001	F2RL1	2e-92	5q13	PAR2_MOUSE	3e-95
297#	CAG05265.1	UC: 00025233001	F2RL1*	6e-93	5q13	PAR2_MOUSE	9e-96
354	CAG07880.1	12: 00028689001	F2RL2	9e-53	5q13	PAR3_HUMAN	2e-53
298	CAG05266.1	UC: 00025234001	F2RL2*	1e-63	5q13	PAR3_HUMAN	3e-64
98	CAF95426.1	UC: 00012077001	F2RL3*	1e-51	19p12	PAR4_MOUSE	3e-59
185	CAG00160.1	14: 00018502001	GPR109A	6e-31	12q24.31	Q8TDS4	1e-31
186	CAG00161.1	14: 00018504001	GPR109A	1e-30	12q24.31	Q9EP66	2e-32
360	CAG08446.1	12: 00029434001	GPR109A	2e-65	12q24.31	Q8TDS4	3e-66
37	CAF90987.1	2: 00005482001	GPR109B	2e-50	12q24.31	Q8NGE4	2e-51
299	CAG05298.1	UC: 00025274001	GPR109B*	2e-69	12q24.31	Q8NGE4	3e-70
271	CAG03809.1	9: 00023354001	GPR17	5e-33	2q21	P2Y8_XENLA	2e-35
282	CAG04290.1	6: 00023967001	GPR17	3e-59	2q21	GP17_HUMAN	6e-60
308	CAG05650.1	1: 00025746001	GPR17*	1e-92	2q21	GP17_HUMAN	2e-93
463	CAG14148.1	1: 00037810001	GPR174*	2e-83	Xq21.1	FK79_HUMAN	4e-84
342	CAG07300.1	2: 00027921001	GPR18*	e-100	13q32	Q8K1Z6	e-100
176	CAF99361.1	21: 00017391001	GPR20	1e-44	8q24.2-q24.3	Q8BYC4	1e-47
427	CAG11945.1	8: 00034053001	GPR20*	2e-69	8q24.2-q24.3	Q8BYC4	1e-70
23	CAF90112.1	1: 00004207001	GPR23*	e-110	Xq13-q21.1	Q8BKK1	e-111
324#	CAG06709.1	3: 00027186001	GPR34	3e-21	Xp11.4-p11.3	GP34_HUMAN	5e-22
1	AAP04329.1	UC:	GPR34*	3e-73	Xp11.4-p11.3	GP34_HUMAN	6e-74
138	CAF97465.1	16: 00014840001	GPR4	5e-46	19q13.3	GPR4_PIG	1e-47
447	CAG12705.1	UC: 00035124001	GPR4	9e-24	19q13.3	Q8JJ23	3e-31
448	CAG12733.1	16: 00035167001	GPR4*	e-131	19q13.3	GPR4_HUMAN	e-132
13	CAF89688.1	UC: 00003668001	GPR41	2e-22	19q13.1	GP41_HUMAN	4e-23
260	CAG03362.1	UC: 00022723001	GPR41	9e-61	19q13.1	GP41_HUMAN	2e-61
14	CAF89689.1	UC: 00003669001	GPR41*	5e-65	19q13.1	GP41_HUMAN	1e-65
64	CAF93280.1	UC: 00008852001	GPR43*	2e-58	19q13.1	GP43_HUMAN	3e-59
167	CAF99011.1	10: 00016932001	GPR68	2e-59	14q31	SPR1_MOUSE	1e-61
150#	CAF97844.1	8: 00015337001	HOM-TES-103*	e-151	12p13.3	Q7TQN6	1e-32
292	CAG04953.1	3: 00024817001	OXGR1*	4e-72	13q32.1	GP80_HUMAN	1e-72
272	CAG03842.1	9: 00023393001	P2RY1	3e-58	3q25.2	P2YR_HUMAN	5e-59
134	CAF97378.1	16: 00014719001	P2RY1*	e-130	3q25.2	Q90X57	e-135
464#	CAG14539.1	1: 00036486001	P2RY10	3e-33	Xq21.1	Q8BY68	2e-37
431	CAG12186.1	3: 00034382001	P2RY11	3e-40	19p13.2	P2YB_HUMAN	6e-41
136#	CAF97387.1	16: 00014732001	P2RY12	9e-64	3q24-q25	P2YC_HUMAN	2e-64
137	CAF97388.1	16: 00014733001	P2RY12*	6e-75	3q24-q25	P2YC_MACFA	7e-76
74#	CAF93937.1	UC: 00009815001	P2RY2	5e-16	11q13.5-q14.1	P2Y2_HUMAN	9e-17
129#	CAF97358.1	7: 00014693001	P2RY2	2e-22	11q13.5-q14.1	Q7ZZA4	1e-25
204	CAG00917.1	10: 00019499001	P2RY2*	2e-84	11q13.5-q14.1	P2Y2_HUMAN	2e-85
389	CAG09809.1	1: 00031240001	P2RY4*	7e-91	Xq13	Q7ZZA4	e-108
244	CAG02919.1	7: 00022162001	P2RY5	1e-94	13q14	P2Y5_MOUSE	2e-96
449	CAG12785.1	16: 00035226001	P2RY5*	e-108	13q14	P2Y5_MOUSE	e-110
203	CAG00913.1	10: 00019495001	P2RY6*	7e-93	11q13.5	P2Y3_CHICK	e-104
340#	CAG07285.1	2: 00027896001	P2RY8	4e-24	Xp22.33;Yp11.3	Q86VZ1	7e-25
402	CAG10424.1	10: 00032057001	PTAFR*	8e-75	1p35-p34.3	Q7ZWY0	9e-78
135	CAF97381.1	16: 00014725001	SUCNR1*	2e-61	3q24-3q25.1	GP91_MOUSE	5e-63
Orphan
371	CAG08999.1	16: 00030158001	CHRNA9	e-152	4p14	Q9I8Y7	3e-47
252	CAG01503.1	14: 00020293001	CYSLTR2	0.0006	13q14.12-q21.1	Q7ZZP0	1e-07
462	CAG13352.1	9: 00035952001	DRD2	3e-14	11q23	Q9GK99	1e-13
51#	CAF92197.1	UC: 00007299001	EDG2	1e-45	9q31.3	LP11_XENLA	3e-47
363	CAG08678.1	13: 00029722001	GALR2	9e-16	17q25.3	GALS_RAT	4e-17
466	CAF99117.1	1: 00017082001	GPR145	0.025	6q16	CKRV_MOUSE	0.001
349	CAG07690.1	15: 00028448001	GPR148	2e-17	2q21.1	Q8TDV2	9e-20
30	CAF90680.1	UC: 00005063001	GPR19*	e-135	12p12.3	Q7T3E9	e-149
113	CAF96769.1	UC: 00013926001	GPR22	e-125	7q22-q31.1	GP22_HUMAN	e-126
224	CAG02014.1	11: 00020971001	GPR22	7e-96	7q22-q31.1	Q8BZL4	4e-97
327	CAG06790.1	11: 00027284001	GPR22	e-103	7q22-q31.1	Q8BXB7	e-106
12	CAF89181.1	UC: 00002987001	GPR22	1e-99	7q22-q31.1	GP22_HUMAN	e-100
365	CAG08711.1	13: 00029765001	GPR22*	e-163	7q22-q31.1	GP22_HUMAN	e-164
197#	CAG00716.1	UC: 00019235001	GPR26	5e-69	10q26.2	GP26_RAT	2e-71
257	CAG03282.1	18: 00022626001	GPR26	9e-87	10q26.2	GP26_RAT	7e-88
294	CAG05074.1	17: 00024983001	GPR26*	e-109	10q26.2	GP26_MOUSE	e-110
310	CAG05802.1	2: 00025950001	GPR45*	e-117	2q11.1-q12	GP45_HUMAN	e-118
67	CAF93484.1	UC: 00009137001	GPR63*	e-134	6q16.1-q16.3	GP63_HUMAN	e-135
382	CAG09460.1	17: 00030732001	GPR75*	e-170	2p16	O95800	e-171
326#	CAG06758.1	11: 00027248001	GPR84*	2e-40	12q13.13	Q99MX9	3e-41
171	CAF99214.1	4: 00017216001	HTR1B	2e-07	6q13	Q9GLP5	2e-08
147	CAF97724.1	15: 00015171001	LRRC16	8e-80	6p22.2	NFF2_RAT	1e-11
337	CAG06845.1	11: 00027344001	NPY1R	0.0001	4q31.3-q32	TLR1_DROME	5e-13
109	CAF96589.1	18: 00013686001	NPY2R*	e-108	4q31	NY2R_PIG	e-110
72#	CAF93774.1	UC: 00009571001	OR52E4	3e-25	11p15.4	Q9PVP3	3e-31
79	CAF94354.1	UC: 00010393001	OR52J3	7e-20	11p15.4	O93551	5e-32
Adhesion-like
BAI like
406	CAG10859.1	21: 00032613001	BAI1*	0	8q24	Q8CGM0	0
177#	CAF99436.1	21: 00017513001	BAI2	0	1p35	Q8NGW8	0
380	CAG09441.1	17: 00030705001	BAI3	0	6q12	BAI3_MOUSE	0
CD97 like
430	CAG12162.1	3: 00034355001	CD97	4e-77	1p31.1	O97815	7e-81
CELSR like
210	CAG01167.1	UC: 00019836001	CELSR1	0	22q13.3	CLR1_MOUSE	0
332	CAG06842.1	11: 00027341001	CELSR2	0	1p21	CLR2_HUMAN	0
256	CAG03262.1	9: 00022600001	CELSR3*	0	3p24.1-p21.2	CLR3_MOUSE	0
EMR like
277	CAG04105.1	3: 00023733001	EMR4	1e-51	19p13.3	EMR1_MOUSE	6e-59
ETL like
212	CAG01189.1	1: 00019866001	ELTD1*	e-178	1p33-p32	Q7SY09	0
HE6 like
192	CAG00549.1	7: 00019018001	GPR64	e-117	Xp22.13	GP64_MOUSE	e-121
303	CAG05443.1	6: 00025468001	GPR64	e-122	Xp22.13	GP64_RAT	e-124
LEC like
90#	CAF95177.1	3: 00011716001	LPHN1	3e-87	19p13.2	LHN1_RAT	3e-88
319	CAG06092.1	18: 00026328001	LPHN1	0	19p13.2	LHN1_BOVIN	0
89#	CAF95118.1	1: 00011640001	LPHN2	0	1p31.1	O97814	0
159	CAF98480.1	15: 00016203001	LPHN2*	0	1p31.1	LHN2_HUMAN	0
66	CAF93446.1	UC: 00009081001	LPHN3	0	4q13.1	LHN3_HUMAN	0
234	CAG02284.1	UC: 00021325001	LPHN3	0	4q13.1	LHN3_BOVIN	0
Orphan
58#	CAF92806.1	UC: 00008200001	GPR112	6e-49	Xq26.3	Q8IZF6	1e-49
453#	CAG13000.1	14: 00035506001	GPR116*	2e-52	6p21.1	Q9WVT0	1e-55
398	CAG10157.1	UC: 00031696001	GPR123*	e-134	10q26	Q8C4G9	e-137
22	CAF90106.1	UC: 00004200001	GPR124	e-138	8p12	G124_MOUSE	e-141
20	CAF90021.1	UC: 00004088001	GPR125*	0	4p15.31	G124_MOUSE	0
392	CAG09829.1	1: 00031272001	GPR126	2e-92	6q24.1	GP64_RAT	3e-93
423	CAG11729.1	7: 00033795001	GPR126	2e-75	6q24.1	Q8IXA4	3e-77
86	CAF94956.1	UC: 00011412001	GPR126*	0	6q24.1	Q8IXA4	0
216	CAG01306.1	UC: 00020033001	GPR144*	2e-54	9q33.3	Q7Z7M1	4e-55
196#	CAG00694.1	UC: 00019207001	GPR56	4e-28	16q13	GP56_MOUSE	8e-29
195	CAG00691.1	UC: 00019203001	GPR97	1e-42	16q13	Q86Y34	3e-43
188	CAG00389.1	12: 00018817001	MASS1*	0	5q13	Q8WXG9	0
Frizzled like
Frizzled like
81	CAF94498.1	UC: 00010618001	FZD10*	0	12q24.33	Q90WM3	0
242	CAG02812.1	3: 00022033001	FZD2	e-138	17q21.1	FZD2_XENLA	e-142
408	CAG11035.1	5: 00032839001	FZD3*	0	8p21	FZD3_MOUSE	0
111#	CAF96654.1	UC: 00013769001	FZD4	e-127	11q14.2	FZD4_MOUSE	e-128
77	CAF94116.1	2: 00010060001	FZD5	0	2q33-q34	Q9W6E2	0
153	CAF98078.1	8: 00015649001	FZD6*	e-176	8q22.3-q23.1	FZD6_HUMAN	e-177
218	CAG01343.1	3: 00020086001	FZD7	e-172	2q33	Q7SZR7	e-177
43	CAF91294.1	2: 00005946001	FZD7*	0	2q33	Q7SZR7	0
148	CAF97764.1	15: 00015228001	FZD8	0	10p11.21	Q9YI00	0
164	CAF98771.1	UC: 00016595001	FZD8*	0	10p11.21	Q9YI00	0
45	CAF91428.1	UC: 00006192001	FZD9	0	7q11.23	Q9I8V7	0
Smoothened like
126#	CAF97226.1	19: 00014513001	SMO*	0	7q32.3	Q90X26	0
Secretin like
CALCRL/CRHR like
410	CAG11122.1	21: 00032973001	CALCR*	e-174	7q21.3	Q7SX84	0
217	CAG01331.1	3: 00020073001	CALCRL	e-149	2q32.1	Q9IB85	e-179
165	CAF98969.1	2: 00016864001	CALCRL*	e-178	2q32.1	Q9IB86	0
246	CAG03022.1	2: 00022293001	CRHR1*	e-149	17q12-q22	Q7T3S9	e-170
GCGR/GLPR like
269	CAG03726.1	UC: 00023238001	GCGR	4e-83	17q25	Q8UVY4	e-102
209	CAG01110.1	3: 00019751001	GCGR*	e-108	17q25	Q8UVY5	e-129
284	CAG04358.1	2: 00024061001	GLP1R*	e-101	6p21	GLP1_RAT	e-103
PTHR like
158	CAF98426.1	15: 00016129001	PTHR1	e-134	3p22-p21.1	Q9PVD3	0
446	CAG12650.1	2: 00035038001	PTHR1*	e-145	3p22-p21.1	Q9PVD2	e-180
125	CAF97204.1	2: 00014484001	PTHR2	e-107	2q33	Q9PWB7	e-116
SCTR/VIPR/GHRHR/PACAP like
95	CAF95250.1	UC: 00011830001	ADCYAP1R1	e-99	7p14	O73768	e-129
437	CAG12267.1	UC: 00034494001	ADCYAP1R1	8e-92	7p14	Q8AXV2	e-178
438	CAG12268.1	UC: 00034495001	ADCYAP1R1	e-152	7p14	O73769	e-169
94	CAF95249.1	UC: 00011829001	ADCYAP1R1*	e-163	7p14	O73769	e-165
100	CAF95846.1	UC: 00012645001	GHRHR*	e-103	7p14	GRFR_HUMAN	e-104
78#	CAF94168.1	3: 00010133001	SCTR	7e-46	2q14.1	SCRC_HUMAN	1e-46
146	CAF97690.1	15: 00015127001	VIPR1	e-121	3p22	Q8AXV4	0
280	CAG04243.1	6: 00023906001	VIPR1*	e-132	3p22	Q8AXV3	0
163	CAF98740.1	UC: 00016553001	VIPR2	e-101	7q36.3	Q802T7	e-170
149	CAF97773.1	15: 00015252001	VIPR2*	e-106	7q36.3	Q802T6	e-163
Orphan
347	CAG07519.1	9: 00028209001	LOC400734*	3e-39	1p36.22	Q8C206	5e-63
* represents putative human orthologue; Paralogous receptors groups are shaded in gray
# represents sequences that has to treated with caution, as they may have deviated from 7TMHs
(either under or over prediction of TMHs), as predicted from TMH prediction methods described in Methods
